# Supplementary material for: Towards sweetness classification of orange cultivars using short-wave NIR spectroscopy
Source: Sci Rep. 2023 Jan 6;13:325. doi: 10.1038/s41598-022-27297-2 (PMC9822895; doi:10.1038/s41598-022-27297-2)
Supplement: Supplementary file 1 — Supplementary Information. [file 41598_2022_27297_MOESM1_ESM.xlsx]

## Sheet: Sheet1
	Reference values						NIR Absorbance Spectra
Filename	variety	Reference Brix	Reference TA	Reference Brix:TA	Reference BrimA	Taste	285	288	291	294	297	300	303	306	309	312	315	318	321	324	327	330	333	336	339	342	345	348	351	354	357	360	363	366	369	372	375	378	381	384	387	390	393	396	399	402	405	408	411
ORANGE-LAB_1_1.f750dat	Blood Red	7.9	0.9	8.78	7	mix	0	0	0	0	0	0	0	0	0	0	0	0	0	0	0	0	0	0	0	0	0	0	0	0	0	0	0	0	0	0	0	0	0	0.0621971	0.0142242	-0.0309256	-0.0234407	0.0098901	0.0675102	0.108308	0.162712	0.189502	0.211905
ORANGE-LAB_1_2.f750dat	Blood Red	9.7	0.93	10.43	8.77	mix	0	0	0	0	0	0	0	0	0	0	0	0	0	0	0	0	0	0	0	0	0	0	0	0	0	0	0	0	0	0	0	0	0	0	0	0.16007	0.270168	0.201493	0.221927	0.189526	0.24174	0.245667	0.258977
ORANGE-LAB_2_1.f750dat	Blood Red	8.1	0.99	8.18	7.11	mix	0	0	0	0	0	0	0	0	0	0	0	0	0	0	0	0	0	0	0	0	0	0	0	0	0	0	0	0	0	0	0	0	0	0	0.270152	0.30846	0.15151	0.114473	0.146362	0.169239	0.220553	0.232884	0.245745
ORANGE-LAB_2_2.f750dat	Blood Red	8.6	1	8.6	7.6	mix	0	0	0	0	0	0	0	0	0	0	0	0	0	0	0	0	0	0	0	0	0	0	0	0	0	0	0	0	0	0	0	0	0	0	0	0	0.148202	0.3769	0.33746	0.247098	0.277594	0.297675	0.303795
ORANGE-LAB_3_1.f750dat	Blood Red	9.4	0.95	9.89	8.45	mix	0	0	0	0	0	0	0	0	0	0	0	0	0	0	0	0	0	0	0	0	0	0	0	0	0	0	0	0	0	0	0	0	0	0.981482	0.57543	0.0694779	0.0448856	0.0725455	0.0989201	0.147837	0.190666	0.211999	0.231483
ORANGE-LAB_3_2.f750dat	Blood Red	10.4	1	10.4	9.4	sweet	0	0	0	0	0	0	0	0	0	0	0	0	0	0	0	0	0	0	0	0	0	0	0	0	0	0	0	0	0	0	0	0	0	0	0	0.484504	0.705417	0.281881	0.257866	0.227099	0.281323	0.276946	0.285918
ORANGE-LAB_4_1.f750dat	Blood Red	8.9	0.94	9.47	7.96	sweet	0	0	0	0	0	0	0	0	0	0	0	0	0	0	0	0	0	0	0	0	0	0	0	0	0	0	0	0	0	0	0	0	0	0	0	0.191466	0.292191	0.15708	0.182556	0.201751	0.241689	0.246782	0.256616
ORANGE-LAB_4_2.f750dat	Blood Red	9	0.93	9.68	8.07	sweet	0	0	0	0	0	0	0	0	0	0	0	0	0	0	0	0	0	0	0	0	0	0	0	0	0	0	0	0	0	0	0	0	0	0	0	0.219411	0.340993	0.197819	0.22776	0.224915	0.239532	0.251294	0.259669
ORANGE-LAB_5_1.f750dat	Blood Red	9	0.84	10.71	8.16	sweet	0	0	0	0	0	0	0	0	0	0	0	0	0	0	0	0	0	0	0	0	0	0	0	0	0	0	0	0	0	0	0	0	0.401904	0.165132	-0.0070384	-0.0369664	-0.023028	0.00212192	0.0554046	0.111147	0.163879	0.189441	0.215825
ORANGE-LAB_5_2.f750dat	Blood Red	10.3	0.88	11.7	9.42	sweet	0	0	0	0	0	0	0	0	0	0	0	0	0	0	0	0	0	0	0	0	0	0	0	0	0	0	0	0	0	0	0	0	0	0	0	0.416006	0.635707	0.323829	0.305936	0.236501	0.269478	0.26789	0.28694
ORANGE-LAB_21_1.f750dat	Blood Red	7.4	0.87	8.51	6.53	mix	0	0	0	0	0	0	0	0	0	0	0	0	0	0	0	0	0	0	0	0	0	0	0	0	0	0	0	0	0	0	0	0	0	0	0.547774	0.60323	0.269128	0.18204	0.178536	0.177782	0.232775	0.245224	0.261818
ORANGE-LAB_21_2.f750dat	Blood Red	8.1	1.04	7.79	7.06	mix	0	0	0	0	0	0	0	0	0	0	0	0	0	0	0	0	0	0	0	0	0	0	0	0	0	0	0	0	0	0	0	0	0	0	0.186886	0.234657	0.140405	0.109761	0.145613	0.148491	0.189896	0.218162	0.236489
ORANGE-LAB_22_1.f750dat	Blood Red	8.4	0.84	10	7.56	sweet	0	0	0	0	0	0	0	0	0	0	0	0	0	0	0	0	0	0	0	0	0	0	0	0	0	0	0	0	0	0	0	0	0	0	0.198908	0.286756	0.201227	0.129082	0.156783	0.168442	0.219299	0.232514	0.250965
ORANGE-LAB_22_2.f750dat	Blood Red	8.7	0.88	9.89	7.82	sweet	0	0	0	0	0	0	0	0	0	0	0	0	0	0	0	0	0	0	0	0	0	0	0	0	0	0	0	0	0	0	0	0	0	0	0.479688	0.548513	0.275241	0.200827	0.206341	0.204482	0.238189	0.241767	0.260119
ORANGE-LAB_23_1.f750dat	Blood Red	7.5	0.59	12.71	6.91	sweet	0	0	0	0	0	0	0	0	0	0	0	0	0	0	0	0	0	0	0	0	0	0	0	0	0	0	0	0	0	0	0	0	0	0.61844	0.386584	0.0786677	0.0549791	0.0768819	0.121786	0.137005	0.188947	0.208561	0.231635
ORANGE-LAB_23_2.f750dat	Blood Red	9.5	1.33	7.14	8.17	sweet	0	0	0	0	0	0	0	0	0	0	0	0	0	0	0	0	0	0	0	0	0	0	0	0	0	0	0	0	0	0	0	0	0	0	0.287231	0.348308	0.194823	0.137843	0.154258	0.182753	0.225331	0.236785	0.249899
ORANGE-LAB_24_1.f750dat	Blood Red	8.5	0.68	12.5	7.82	sweet	0	0	0	0	0	0	0	0	0	0	0	0	0	0	0	0	0	0	0	0	0	0	0	0	0	0	0	0	0	0	0	0	0	0	0.278578	0.342157	0.196623	0.140698	0.157934	0.179119	0.230814	0.234966	0.248256
ORANGE-LAB_24_2.f750dat	Blood Red	8.7	0.77	11.3	7.93	sweet	0	0	0	0	0	0	0	0	0	0	0	0	0	0	0	0	0	0	0	0	0	0	0	0	0	0	0	0	0	0	0	0	0	0	0	0.37584	0.55694	0.244846	0.234431	0.242514	0.253425	0.257019	0.279892
ORANGE-LAB_25_1.f750dat	Blood Red	9.4	0.76	12.37	8.64	sweet	0	0	0	0	0	0	0	0	0	0	0	0	0	0	0	0	0	0	0	0	0	0	0	0	0	0	0	0	0	0	0	0	0	0.939413	0.588446	0.124326	0.0713692	0.0664517	0.118308	0.148556	0.198302	0.216989	0.240332
ORANGE-LAB_25_2.f750dat	Blood Red	9.1	0.82	11.1	8.28	sweet	0	0	0	0	0	0	0	0	0	0	0	0	0	0	0	0	0	0	0	0	0	0	0	0	0	0	0	0	0	0	0	0	0	0	0.271124	0.348499	0.215193	0.149715	0.164852	0.172202	0.222279	0.234951	0.253614
ORANGE-LAB_31_1.f750dat	Blood Red	9	0.85	10.59	8.15	sweet	0	0	0	0	0	0	0	0	0	0	0	0	0	0	0	0	0	0	0	0	0	0	0	0	0	0	0	0	0	0	0	0	0	0	0.481447	0.551181	0.268981	0.179314	0.183249	0.192155	0.237581	0.255787	0.261786
ORANGE-LAB_31_2.f750dat	Blood Red	8.4	0.97	8.66	7.43	sweet	0	0	0	0	0	0	0	0	0	0	0	0	0	0	0	0	0	0	0	0	0	0	0	0	0	0	0	0	0	0	0	0	0	0	0	0.234311	0.377158	0.230894	0.222599	0.212716	0.256653	0.256232	0.265083
ORANGE-LAB_32_1.f750dat	Blood Red	7.4	0.74	10	6.66	sweet	0	0	0	0	0	0	0	0	0	0	0	0	0	0	0	0	0	0	0	0	0	0	0	0	0	0	0	0	0	0	0	0	0	0	0.293733	0.340871	0.171422	0.121553	0.148232	0.171166	0.224457	0.231529	0.248948
ORANGE-LAB_32_2.f750dat	Blood Red	7.9	0.82	9.63	7.08	sweet	0	0	0	0	0	0	0	0	0	0	0	0	0	0	0	0	0	0	0	0	0	0	0	0	0	0	0	0	0	0	0	0	0	0	0	0.208697	0.31676	0.165267	0.184106	0.177751	0.240462	0.251299	0.258146
ORANGE-LAB_33_1.f750dat	Blood Red	8.8	0.89	9.89	7.91	mix	0	0	0	0	0	0	0	0	0	0	0	0	0	0	0	0	0	0	0	0	0	0	0	0	0	0	0	0	0	0	0	0	0	0.044632	0.0296814	0.0142118	0.0125892	0.0184341	0.0651049	0.110439	0.169587	0.194403	0.220223
ORANGE-LAB_33_2.f750dat	Blood Red	8.7	0.86	10.12	7.84	mix	0	0	0	0	0	0	0	0	0	0	0	0	0	0	0	0	0	0	0	0	0	0	0	0	0	0	0	0	0	0	0	0	0	0	0	0.307008	0.460444	0.226026	0.241911	0.205754	0.243677	0.262317	0.278353
ORANGE-LAB_34_1.f750dat	Blood Red	7.8	0.9	8.67	6.9	sweet	0	0	0	0	0	0	0	0	0	0	0	0	0	0	0	0	0	0	0	0	0	0	0	0	0	0	0	0	0	0	0	0	0	0	0.323437	0.377609	0.180143	0.108019	0.147848	0.172768	0.219235	0.234073	0.248678
ORANGE-LAB_34_2.f750dat	Blood Red	8.1	0.7	11.57	7.4	sweet	0	0	0	0	0	0	0	0	0	0	0	0	0	0	0	0	0	0	0	0	0	0	0	0	0	0	0	0	0	0	0	0	0.355435	0.134799	-0.0269357	-0.0452594	-0.0187999	0.00959196	0.059836	0.0992441	0.15773	0.188358	0.210323
ORANGE-LAB_35_1.f750dat	Mosambi	9.1	0.4	22.75	8.7	sweet	0	0	0	0	0	0	0	0	0	0	0	0	0	0	0	0	0	0	0	0	0	0	0	0	0	0	0	0	0	0	0	0	0.335024	0.137788	0.0111812	-0.0136134	-0.0138394	0.00733093	0.0605324	0.112382	0.164965	0.197055	0.215872
ORANGE-LAB_35_2.f750dat	Mosambi	9.6	0.48	20	9.12	sweet	0	0	0	0	0	0	0	0	0	0	0	0	0	0	0	0	0	0	0	0	0	0	0	0	0	0	0	0	0	0	0	0	0	0	0.526544	0.572502	0.235369	0.149602	0.179948	0.18619	0.232543	0.236356	0.249364
ORANGE-LAB_51_1.f750dat	Mosambi	9.3	0.51	18.24	8.79	sweet	0	0	0	0	0	0	0	0	0	0	0	0	0	0	0	0	0	0	0	0	0	0	0	0	0	0	0	0	0	0	0	0	0	0	0.206008	0.257765	0.149051	0.109347	0.149723	0.152521	0.205589	0.223705	0.243569
ORANGE-LAB_51_2.f750dat	Mosambi	9.9	0.47	21.06	9.43	sweet	0	0	0	0	0	0	0	0	0	0	0	0	0	0	0	0	0	0	0	0	0	0	0	0	0	0	0	0	0	0	0	0	0	0	0	0.196312	0.327721	0.223109	0.214894	0.212199	0.239538	0.249241	0.265707
ORANGE-LAB_52_1.f750dat	Mosambi	11.4	0.79	14.43	10.61	sweet	0	0	0	0	0	0	0	0	0	0	0	0	0	0	0	0	0	0	0	0	0	0	0	0	0	0	0	0	0	0	0	0	0	0	0.0930295	0.123512	0.0902796	0.0894871	0.119625	0.141909	0.197583	0.21556	0.23739
ORANGE-LAB_52_2.f750dat	Mosambi	10.6	0.54	19.63	10.06	sweet	0	0	0	0	0	0	0	0	0	0	0	0	0	0	0	0	0	0	0	0	0	0	0	0	0	0	0	0	0	0	0	0	0	0.424317	0.239946	0.0307684	0.0346405	0.0561236	0.0966283	0.125793	0.171776	0.200853	0.220545
ORANGE-LAB_62_1.f750dat	Succari	11	0.27	40.74	10.73	sweet	0	0	0	0	0	0	0	0	0	0	0	0	0	0	0	0	0	0	0	0	0	0	0	0	0	0	0	0	0	0	0	0	0	0.16212	0.0924551	0.00819274	0.00341889	0.0223012	0.079427	0.125405	0.172935	0.200016	0.221963
ORANGE-LAB_62_2.f750dat	Succari	10.8	0.29	37.24	10.51	sweet	0	0	0	0	0	0	0	0	0	0	0	0	0	0	0	0	0	0	0	0	0	0	0	0	0	0	0	0	0	0	0	0	0	0.262743	0.119789	-0.0156974	0.00272793	0.0268	0.0676648	0.116084	0.169316	0.196457	0.217877
ORANGE-LAB_63_1.f750dat	Succari	8.8	0.26	33.85	8.54	sweet	0	0	0	0	0	0	0	0	0	0	0	0	0	0	0	0	0	0	0	0	0	0	0	0	0	0	0	0	0	0	0	0	0	0	0.147772	0.182956	0.112041	0.100338	0.137194	0.147423	0.199235	0.217843	0.23812
ORANGE-LAB_63_2.f750dat	Succari	8.9	0.18	49.44	8.72	sweet	0	0	0	0	0	0	0	0	0	0	0	0	0	0	0	0	0	0	0	0	0	0	0	0	0	0	0	0	0	0	0	0	0	0	0.142674	0.182602	0.11521	0.0896663	0.110068	0.135058	0.193626	0.225675	0.239792
ORANGE-LAB_64_1.f750dat	Succari	10.6	0.27	39.26	10.33	sweet	0	0	0	0	0	0	0	0	0	0	0	0	0	0	0	0	0	0	0	0	0	0	0	0	0	0	0	0	0	0	0	0	0	0	0.148367	0.179845	0.106859	0.0954272	0.127453	0.155076	0.202343	0.217594	0.238486
ORANGE-LAB_64_2.f750dat	Succari	11.1	0.28	39.64	10.82	sweet	0	0	0	0	0	0	0	0	0	0	0	0	0	0	0	0	0	0	0	0	0	0	0	0	0	0	0	0	0	0	0	0	0	0	0.109894	0.122504	0.0639669	0.0677755	0.10184	0.143567	0.185087	0.204233	0.228725
ORANGE-LAB_65_1.f750dat	Succari	10.1	0.28	36.07	9.82	sweet	0	0	0	0	0	0	0	0	0	0	0	0	0	0	0	0	0	0	0	0	0	0	0	0	0	0	0	0	0	0	0	0	0	0.0640915	0.0101614	-0.0292519	-0.0108533	0.0203057	0.0671108	0.108935	0.163639	0.195867	0.21741
ORANGE-LAB_65_2.f750dat	Succari	10.2	0.25	40.8	9.95	sweet	0	0	0	0	0	0	0	0	0	0	0	0	0	0	0	0	0	0	0	0	0	0	0	0	0	0	0	0	0	0	0	0	0	0	0.24421	0.280364	0.154639	0.138922	0.149514	0.155044	0.206707	0.2191	0.247654
ORANGE-LAB_71_1.f750dat	Succari	10.7	0.22	48.64	10.48	sweet	0	0	0	0	0	0	0	0	0	0	0	0	0	0	0	0	0	0	0	0	0	0	0	0	0	0	0	0	0	0	0	0	0	0	0.127173	0.19217	0.141602	0.0921088	0.125054	0.155851	0.205445	0.219149	0.237533
ORANGE-LAB_71_2.f750dat	Succari	11.1	0.24	46.25	10.86	sweet	0	0	0	0	0	0	0	0	0	0	0	0	0	0	0	0	0	0	0	0	0	0	0	0	0	0	0	0	0	0	0	0	0	0	0	0.310227	0.47334	0.234923	0.215763	0.204737	0.257811	0.268966	0.274736
ORANGE-LAB_72_1.f750dat	Succari	11.4	0.2	57	11.2	sweet	0	0	0	0	0	0	0	0	0	0	0	0	0	0	0	0	0	0	0	0	0	0	0	0	0	0	0	0	0	0	0	0	-0.0991707	-0.184029	-0.175927	-0.13717	-0.0968045	-0.0427635	0.0206879	0.0828173	0.136273	0.174891	0.201297
ORANGE-LAB_72_2.f750dat	Succari	10.6	0.18	58.89	10.42	sweet	0	0	0	0	0	0	0	0	0	0	0	0	0	0	0	0	0	0	0	0	0	0	0	0	0	0	0	0	0	0	0	0	0	0	0.226679	0.29988	0.205642	0.16346	0.172332	0.179587	0.218048	0.232439	0.24886
ORANGE-LAB_73_1.f750dat	Succari	11.5	0.16	71.88	11.34	sweet	0	0	0	0	0	0	0	0	0	0	0	0	0	0	0	0	0	0	0	0	0	0	0	0	0	0	0	0	0	0	0	0	0	0	0.15647	0.203969	0.128067	0.0931869	0.121112	0.145032	0.197232	0.220347	0.244562
ORANGE-LAB_73_2.f750dat	Succari	11.4	0.24	47.5	11.16	sweet	0	0	0	0	0	0	0	0	0	0	0	0	0	0	0	0	0	0	0	0	0	0	0	0	0	0	0	0	0	0	0	0	0	0	0.22826	0.257942	0.119942	0.0825711	0.109565	0.155835	0.194667	0.214577	0.237785
ORANGE-LAB_74_1.f750dat	Succari	10.2	0.2	51	10	sweet	0	0	0	0	0	0	0	0	0	0	0	0	0	0	0	0	0	0	0	0	0	0	0	0	0	0	0	0	0	0	0	0	0	0.884215	0.535619	0.135116	0.120526	0.0877149	0.110825	0.13248	0.186267	0.214568	0.237742
ORANGE-LAB_74_2.f750dat	Succari	10.3	0.26	39.62	10.04	sweet	0	0	0	0	0	0	0	0	0	0	0	0	0	0	0	0	0	0	0	0	0	0	0	0	0	0	0	0	0	0	0	0	0	0	0.224954	0.270963	0.139109	0.0960814	0.154479	0.165884	0.210232	0.21948	0.248334
ORANGE-LAB_75_1.f750dat	Blood Red	10.6	1.28	8.28	9.32	acidic	0	0	0	0	0	0	0	0	0	0	0	0	0	0	0	0	0	0	0	0	0	0	0	0	0	0	0	0	0	0	0	0	0	0.234587	0.137548	0.0179711	0.0119909	0.0303393	0.0799132	0.12016	0.173391	0.198779	0.220726
ORANGE-LAB_75_2.f750dat	Blood Red	9.9	1.09	9.08	8.81	acidic	0	0	0	0	0	0	0	0	0	0	0	0	0	0	0	0	0	0	0	0	0	0	0	0	0	0	0	0	0	0	0	0	0.209614	0.0958306	-0.0417926	-0.0649998	-0.0360336	-0.0148411	0.0478811	0.0962454	0.156218	0.18041	0.202262
ORANGE-LAB_91_1.f750dat	Blood Red	10.2	1.84	5.54	8.36	mix	0	0	0	0	0	0	0	0	0	0	0	0	0	0	0	0	0	0	0	0	0	0	0	0	0	0	0	0	0	0	0	0	0	1.23091	0.674874	0.0721693	0.0750753	0.0715207	0.112617	0.153542	0.19772	0.219117	0.239942
ORANGE-LAB_91_2.f750dat	Blood Red	10.8	1.73	6.24	9.07	mix	0	0	0	0	0	0	0	0	0	0	0	0	0	0	0	0	0	0	0	0	0	0	0	0	0	0	0	0	0	0	0	0	0	0	0.381507	0.441931	0.21922	0.148387	0.172457	0.189789	0.226548	0.239608	0.260153
ORANGE-LAB_92_1.f750dat	Blood Red	11.3	1.33	8.5	9.97	mix	0	0	0	0	0	0	0	0	0	0	0	0	0	0	0	0	0	0	0	0	0	0	0	0	0	0	0	0	0	0	0	0	0.298558	0.125244	-0.0252431	-0.0579339	-0.027621	0.0261398	0.0894199	0.117267	0.173141	0.200155	0.226773
ORANGE-LAB_92_2.f750dat	Blood Red	11.3	1.65	6.85	9.65	mix	0	0	0	0	0	0	0	0	0	0	0	0	0	0	0	0	0	0	0	0	0	0	0	0	0	0	0	0	0	0	0	0	0	0.428434	0.273356	0.0637193	0.0516571	0.0734128	0.108354	0.140453	0.187632	0.211613	0.235465
ORANGE-LAB_93_1.f750dat	Blood Red	11.1	1.7	6.53	9.4	mix	0	0	0	0	0	0	0	0	0	0	0	0	0	0	0	0	0	0	0	0	0	0	0	0	0	0	0	0	0	0	0	0	0	0.0707838	0.0526417	0.0287425	0.0346807	0.0534095	0.0968601	0.127989	0.181844	0.215351	0.239223
ORANGE-LAB_93_2.f750dat	Blood Red	10.5	1.98	5.3	8.52	sweet	0	0	0	0	0	0	0	0	0	0	0	0	0	0	0	0	0	0	0	0	0	0	0	0	0	0	0	0	0	0	0	0	0	0	0.134646	0.160835	0.0925326	0.0876215	0.128366	0.142667	0.201607	0.217636	0.24278
ORANGE-LAB_94_1.f750dat	Mosambi	10.1	0.61	16.56	9.49	sweet	0	0	0	0	0	0	0	0	0	0	0	0	0	0	0	0	0	0	0	0	0	0	0	0	0	0	0	0	0	0	0	0	0.642502	0.313191	0.0430345	-0.0134104	0.00983841	0.0404533	0.0827819	0.121387	0.175306	0.206338	0.228357
ORANGE-LAB_94_2.f750dat	Mosambi	9.9	0.59	16.78	9.31	sweet	0	0	0	0	0	0	0	0	0	0	0	0	0	0	0	0	0	0	0	0	0	0	0	0	0	0	0	0	0	0	0	0	0	0	0.19499	0.257897	0.182366	0.154411	0.163696	0.189051	0.224184	0.239903	0.2611
ORANGE-LAB_95_1.f750dat	Mosambi	10.1	0.06	168.33	10.04	sweet	0	0	0	0	0	0	0	0	0	0	0	0	0	0	0	0	0	0	0	0	0	0	0	0	0	0	0	0	0	0	0	0	0	0.164195	0.08314	0.00526353	0.0187856	0.040982	0.0873483	0.133079	0.176951	0.205725	0.229411
ORANGE-LAB_95_2.f750dat	Mosambi	10.3	0.74	13.92	9.56	sweet	0	0	0	0	0	0	0	0	0	0	0	0	0	0	0	0	0	0	0	0	0	0	0	0	0	0	0	0	0	0	0	0	0	0	0.247546	0.308608	0.177636	0.12105	0.146707	0.177262	0.221154	0.243719	0.25474
ORANGE-LAB_101_1.f750dat	Mosambi	10	0.62	16.13	9.38	sweet	0	0	0	0	0	0	0	0	0	0	0	0	0	0	0	0	0	0	0	0	0	0	0	0	0	0	0	0	0	0	0	0	0	0.380045	0.226936	0.0336137	0.0340576	0.0678301	0.102106	0.146676	0.191602	0.216849	0.237359
ORANGE-LAB_101_2.f750dat	Mosambi	9.9	0.56	17.68	9.34	sweet	0	0	0	0	0	0	0	0	0	0	0	0	0	0	0	0	0	0	0	0	0	0	0	0	0	0	0	0	0	0	0	0	0	0.234554	0.145399	0.0493566	0.053109	0.0526631	0.0891239	0.128068	0.18743	0.213455	0.234484
ORANGE-LAB_102_1.f750dat	Mosambi	11.2	0.71	15.77	10.49	sweet	0	0	0	0	0	0	0	0	0	0	0	0	0	0	0	0	0	0	0	0	0	0	0	0	0	0	0	0	0	0	0	0	0.0260748	-0.0632429	-0.0991031	-0.0804992	-0.0417921	0.0047093	0.0582596	0.11183	0.16272	0.195099	0.220927
ORANGE-LAB_102_2.f750dat	Mosambi	9.7	0.6	16.17	9.1	sweet	0	0	0	0	0	0	0	0	0	0	0	0	0	0	0	0	0	0	0	0	0	0	0	0	0	0	0	0	0	0	0	0	0	0	0.284527	0.323942	0.150738	0.109189	0.165724	0.185718	0.234316	0.244118	0.254723
ORANGE-LAB_103_1.f750dat	Mosambi	11.2	0.52	21.54	10.68	sweet	0	0	0	0	0	0	0	0	0	0	0	0	0	0	0	0	0	0	0	0	0	0	0	0	0	0	0	0	0	0	0	0	0	0	0.112192	0.137198	0.0862164	0.0865515	0.123476	0.15241	0.20628	0.227525	0.247174
ORANGE-LAB_103_2.f750dat	Mosambi	10.9	0.59	18.47	10.31	sweet	0	0	0	0	0	0	0	0	0	0	0	0	0	0	0	0	0	0	0	0	0	0	0	0	0	0	0	0	0	0	0	0	0	0.782797	0.541	0.187151	0.135185	0.106626	0.126293	0.16246	0.215664	0.234295	0.251191
ORANGE-LAB_104_1.f750dat	Mosambi	11.4	0.68	16.76	10.72	sweet	0	0	0	0	0	0	0	0	0	0	0	0	0	0	0	0	0	0	0	0	0	0	0	0	0	0	0	0	0	0	0	0	-0.0112797	-0.0922426	-0.11435	-0.0944274	-0.0532345	0.00232967	0.0518791	0.0997982	0.162023	0.190901	0.217205
ORANGE-LAB_104_2.f750dat	Mosambi	10.6	0.67	15.82	9.93	sweet	0	0	0	0	0	0	0	0	0	0	0	0	0	0	0	0	0	0	0	0	0	0	0	0	0	0	0	0	0	0	0	0	0	0	0.10185	0.123399	0.0791971	0.0870075	0.126722	0.151426	0.192909	0.22355	0.247148
ORANGE-LAB_105_1.f750dat	Mosambi	11.5	0.68	16.91	10.82	sweet	0	0	0	0	0	0	0	0	0	0	0	0	0	0	0	0	0	0	0	0	0	0	0	0	0	0	0	0	0	0	0	0	0.0128839	-0.0935101	-0.122094	-0.0987838	-0.0652282	-0.0160372	0.0531091	0.101144	0.163901	0.192211	0.21363
ORANGE-LAB_105_2.f750dat	Mosambi	11.7	0.51	22.94	11.19	sweet	0	0	0	0	0	0	0	0	0	0	0	0	0	0	0	0	0	0	0	0	0	0	0	0	0	0	0	0	0	0	0	0	0	0.36536	0.205017	0.0165088	0.0176843	0.0520781	0.110897	0.15418	0.1913	0.209424	0.231488
ORANGE-LAB_121_1.f750dat	Mosambi	13.4	0.67	20	12.73	sweet	0	0	0	0	0	0	0	0	0	0	0	0	0	0	0	0	0	0	0	0	0	0	0	0	0	0	0	0	0	0	0	0	0	0	0.17823	0.248612	0.179104	0.137128	0.156941	0.170083	0.218788	0.243972	0.262162
ORANGE-LAB_121_2.f750dat	Mosambi	13.3	0.68	19.56	12.62	sweet	0	0	0	0	0	0	0	0	0	0	0	0	0	0	0	0	0	0	0	0	0	0	0	0	0	0	0	0	0	0	0	0	0	0.18987	0.136463	0.059093	0.0569899	0.0684807	0.106258	0.1493	0.201487	0.219552	0.246938
ORANGE-LAB_122_1.f750dat	Mosambi	12.8	0.61	20.98	12.19	sweet	0	0	0	0	0	0	0	0	0	0	0	0	0	0	0	0	0	0	0	0	0	0	0	0	0	0	0	0	0	0	0	0	0	0	0.15002	0.195092	0.136556	0.122859	0.141464	0.176629	0.215228	0.236291	0.255346
ORANGE-LAB_122_2.f750dat	Mosambi	12.5	1.01	12.38	11.49	sweet	0	0	0	0	0	0	0	0	0	0	0	0	0	0	0	0	0	0	0	0	0	0	0	0	0	0	0	0	0	0	0	0	0	0	0.130293	0.217936	0.194823	0.148135	0.157588	0.182052	0.218819	0.240974	0.258547
ORANGE-LAB_123_1.f750dat	Mosambi	13	1.05	12.38	11.95	sweet	0	0	0	0	0	0	0	0	0	0	0	0	0	0	0	0	0	0	0	0	0	0	0	0	0	0	0	0	0	0	0	0	0	0.361225	0.240721	0.0663109	0.0380431	0.0442842	0.10569	0.150319	0.199413	0.220869	0.23653
ORANGE-LAB_123_2.f750dat	Mosambi	12.9	1.02	12.65	11.88	sweet	0	0	0	0	0	0	0	0	0	0	0	0	0	0	0	0	0	0	0	0	0	0	0	0	0	0	0	0	0	0	0	0	0	0	0.279182	0.334895	0.188591	0.145754	0.165982	0.185129	0.237357	0.247172	0.26455
ORANGE-LAB_124_1.f750dat	Mosambi	12.5	1	12.5	11.5	mix	0	0	0	0	0	0	0	0	0	0	0	0	0	0	0	0	0	0	0	0	0	0	0	0	0	0	0	0	0	0	0	0	0	0	0.142899	0.197865	0.13748	0.107793	0.150775	0.174013	0.224744	0.23668	0.252466
ORANGE-LAB_124_2.f750dat	Mosambi	12.2	1.02	11.96	11.18	mix	0	0	0	0	0	0	0	0	0	0	0	0	0	0	0	0	0	0	0	0	0	0	0	0	0	0	0	0	0	0	0	0	0	0	0.180915	0.263234	0.190192	0.128747	0.156485	0.174796	0.213547	0.236259	0.261211
ORANGE-LAB_125_1.f750dat	Mosambi	13.2	0.82	16.1	12.38	mix	0	0	0	0	0	0	0	0	0	0	0	0	0	0	0	0	0	0	0	0	0	0	0	0	0	0	0	0	0	0	0	0	0	0	0.218098	0.279148	0.180692	0.154235	0.191656	0.181268	0.227018	0.245062	0.265637
ORANGE-LAB_125_2.f750dat	Mosambi	13.3	0.77	17.27	12.53	sweet	0	0	0	0	0	0	0	0	0	0	0	0	0	0	0	0	0	0	0	0	0	0	0	0	0	0	0	0	0	0	0	0	0	0	0.440775	0.531606	0.278213	0.171317	0.202574	0.208989	0.234327	0.251511	0.272932
ORANGE-LAB_131_1.f750dat	Succari	9.4	0.14	67.14	9.26	sweet	0	0	0	0	0	0	0	0	0	0	0	0	0	0	0	0	0	0	0	0	0	0	0	0	0	0	0	0	0	0	0	0	0	0	0.122152	0.163209	0.108222	0.0907031	0.139944	0.171396	0.218621	0.239153	0.253954
ORANGE-LAB_131_2.f750dat	Succari	9.9	0.15	66	9.75	sweet	0	0	0	0	0	0	0	0	0	0	0	0	0	0	0	0	0	0	0	0	0	0	0	0	0	0	0	0	0	0	0	0	0	0	0	0.317263	0.459838	0.189252	0.208438	0.229946	0.280597	0.279188	0.283848
ORANGE-LAB_132_1.f750dat	Succari	10.6	0.17	62.35	10.43	sweet	0	0	0	0	0	0	0	0	0	0	0	0	0	0	0	0	0	0	0	0	0	0	0	0	0	0	0	0	0	0	0	0	0	0	0.149273	0.2378	0.193985	0.134755	0.152925	0.174652	0.229467	0.248465	0.262501
ORANGE-LAB_132_2.f750dat	Succari	10.6	0.15	70.67	10.45	sweet	0	0	0	0	0	0	0	0	0	0	0	0	0	0	0	0	0	0	0	0	0	0	0	0	0	0	0	0	0	0	0	0	0	0	0.280344	0.340478	0.179905	0.11723	0.16204	0.182513	0.237716	0.248287	0.26115
ORANGE-LAB_133_1.f750dat	Succari	9.6	0.17	56.47	9.43	sweet	0	0	0	0	0	0	0	0	0	0	0	0	0	0	0	0	0	0	0	0	0	0	0	0	0	0	0	0	0	0	0	0	0	0	0.41537	0.547982	0.335706	0.19845	0.214226	0.208352	0.245988	0.262201	0.276301
ORANGE-LAB_133_2.f750dat	Succari	9.8	0.19	51.58	9.61	sweet	0	0	0	0	0	0	0	0	0	0	0	0	0	0	0	0	0	0	0	0	0	0	0	0	0	0	0	0	0	0	0	0	0	0	0	0.202421	0.348811	0.253093	0.229146	0.221027	0.258422	0.262418	0.285396
ORANGE-LAB_134_1.f750dat	Succari	12.4	0.19	65.26	12.21	sweet	0	0	0	0	0	0	0	0	0	0	0	0	0	0	0	0	0	0	0	0	0	0	0	0	0	0	0	0	0	0	0	0	0	0.610692	0.431951	0.140249	0.0898772	0.096101	0.137215	0.161821	0.213566	0.235036	0.254854
ORANGE-LAB_134_2.f750dat	Succari	11.8	0.19	62.11	11.61	sweet	0	0	0	0	0	0	0	0	0	0	0	0	0	0	0	0	0	0	0	0	0	0	0	0	0	0	0	0	0	0	0	0	0	0	0.160126	0.253905	0.206012	0.14662	0.174981	0.191002	0.243629	0.251856	0.27198
ORANGE-LAB_135_1.f750dat	Succari	11.9	0.17	70	11.73	sweet	0	0	0	0	0	0	0	0	0	0	0	0	0	0	0	0	0	0	0	0	0	0	0	0	0	0	0	0	0	0	0	0	0	0.61547	0.389136	0.090424	0.0814443	0.110895	0.136461	0.163337	0.209138	0.232076	0.252714
ORANGE-LAB_135_2.f750dat	Succari	11.4	0.21	54.29	11.19	sweet	0	0	0	0	0	0	0	0	0	0	0	0	0	0	0	0	0	0	0	0	0	0	0	0	0	0	0	0	0	0	0	0	0	0	0.496162	0.519577	0.192012	0.129442	0.16816	0.193867	0.24887	0.255247	0.265364
ORANGE-LAB_167_1.f750dat	Succari	11.2	0.16	70	11.04	sweet	0	0	0	0	0	0	0	0	0	0	0	0	0	0	0	0	0	0	0	0	0	0	0	0	0	0	0	0	0	0	0	0	0.919521	0.408016	0.0802253	0.0304653	0.0340123	0.048909	0.0964595	0.137404	0.195837	0.216162	0.234343
ORANGE-LAB_167_2.f750dat	Succari	10.5	0.19	55.26	10.31	mix	0	0	0	0	0	0	0	0	0	0	0	0	0	0	0	0	0	0	0	0	0	0	0	0	0	0	0	0	0	0	0	0	0	0.172082	0.144505	0.0634444	0.0373282	0.052153	0.101181	0.141161	0.197414	0.223954	0.244698
ORANGE-LAB_168_1.f750dat	Succari	12.5	0.15	83.33	12.35	sweet	0	0	0	0	0	0	0	0	0	0	0	0	0	0	0	0	0	0	0	0	0	0	0	0	0	0	0	0	0	0	0	0	0.169985	0.0671437	-0.0449593	-0.0533947	-0.00674048	0.0321759	0.0767765	0.113083	0.174416	0.207035	0.230529
ORANGE-LAB_168_2.f750dat	Succari	12.1	0.16	75.63	11.94	sweet	0	0	0	0	0	0	0	0	0	0	0	0	0	0	0	0	0	0	0	0	0	0	0	0	0	0	0	0	0	0	0	0	0	0.461718	0.27746	0.0575885	0.0538876	0.0745072	0.135453	0.166453	0.208048	0.228808	0.250396
ORANGE-LAB_169_1.f750dat	Succari	10.9	0.15	72.67	10.75	mix	0	0	0	0	0	0	0	0	0	0	0	0	0	0	0	0	0	0	0	0	0	0	0	0	0	0	0	0	0	0	0	0	0	0.508638	0.368265	0.137355	0.0919519	0.0846315	0.131495	0.16401	0.213004	0.233458	0.249719
ORANGE-LAB_169_2.f750dat	Succari	10.7	0.19	56.32	10.51	mix	0	0	0	0	0	0	0	0	0	0	0	0	0	0	0	0	0	0	0	0	0	0	0	0	0	0	0	0	0	0	0	0	0	0	0.368634	0.454386	0.259553	0.177822	0.195293	0.215848	0.247651	0.260574	0.276003
ORANGE-LAB_170_1.f750dat	Succari	11.8	0.18	65.56	11.62	mix	0	0	0	0	0	0	0	0	0	0	0	0	0	0	0	0	0	0	0	0	0	0	0	0	0	0	0	0	0	-0.0645553	-0.758272	-0.520216	-0.35016	-0.269142	-0.213073	-0.165233	-0.111636	-0.044583	0.0236632	0.0859162	0.14276	0.182338	0.207275
ORANGE-LAB_170_2.f750dat	Succari	13	0.29	44.83	12.71	sweet	0	0	0	0	0	0	0	0	0	0	0	0	0	0	0	0	0	0	0	0	0	0	0	0	0	0	0	0	0	0	0	0	0	0	0.225462	0.329215	0.240923	0.16412	0.188815	0.198393	0.244819	0.251634	0.269612
ORANGE-LAB_176_1.f750dat	Blood Red	8.7	0.99	8.79	7.71	acidic	0	0	0	0	0	0	0	0	0	0	0	0	0	0	0	0	0	0	0	0	0	0	0	0	0	0	0	0	0	0	0	0	0	0	0	0.319481	0.5007	0.281123	0.271703	0.243874	0.270291	0.277179	0.29062
ORANGE-LAB_176_2.f750dat	Blood Red	9.2	0.96	9.58	8.24	mix	0	0	0	0	0	0	0	0	0	0	0	0	0	0	0	0	0	0	0	0	0	0	0	0	0	0	0	0	0	0	0	0	0	0	0.295741	0.363614	0.224351	0.18536	0.191727	0.199109	0.240909	0.260307	0.276068
ORANGE-LAB_177_1.f750dat	Blood Red	9.2	0.98	9.39	8.22	mix	0	0	0	0	0	0	0	0	0	0	0	0	0	0	0	0	0	0	0	0	0	0	0	0	0	0	0	0	0	0	0	0	0	0.408117	0.247957	0.0434862	0.0372369	0.064163	0.104503	0.138005	0.193956	0.222728	0.248639
ORANGE-LAB_177_2.f750dat	Blood Red	8.8	0.99	8.89	7.81	mix	0	0	0	0	0	0	0	0	0	0	0	0	0	0	0	0	0	0	0	0	0	0	0	0	0	0	0	0	0	0	0	0	0	0.514926	0.330356	0.0714251	0.0386734	0.0491464	0.0955282	0.148352	0.199992	0.219503	0.243095
ORANGE-LAB_178_1.f750dat	Blood Red	9.4	1	9.4	8.4	mix	0	0	0	0	0	0	0	0	0	0	0	0	0	0	0	0	0	0	0	0	0	0	0	0	0	0	0	0	0	0	0	0	0.211979	0.0468777	-0.0513335	-0.0514917	-0.0252741	0.0094417	0.0655596	0.11244	0.179685	0.204412	0.228768
ORANGE-LAB_178_2.f750dat	Blood Red	9.7	1.04	9.33	8.66	mix	0	0	0	0	0	0	0	0	0	0	0	0	0	0	0	0	0	0	0	0	0	0	0	0	0	0	0	0	0	0	0	0	0	0	0.149489	0.188998	0.120103	0.105274	0.143162	0.176923	0.216018	0.234804	0.253547
ORANGE-LAB_179_1.f750dat	Blood Red	10.5	1.09	9.63	9.41	acidic	0	0	0	0	0	0	0	0	0	0	0	0	0	0	0	0	0	0	0	0	0	0	0	0	0	0	0	0	0	0	0	0	0	0.196073	0.131829	0.0495838	0.0485693	0.0585046	0.0995149	0.133837	0.195857	0.222275	0.240135
ORANGE-LAB_179_2.f750dat	Blood Red	10.3	1	10.3	9.3	acidic	0	0	0	0	0	0	0	0	0	0	0	0	0	0	0	0	0	0	0	0	0	0	0	0	0	0	0	0	0	0	0	0	0	0	0.118873	0.144011	0.0903971	0.0960829	0.140156	0.159411	0.209276	0.235713	0.255075
ORANGE-LAB_180_1.f750dat	Blood Red	9.3	1	9.3	8.3	acidic	0	0	0	0	0	0	0	0	0	0	0	0	0	0	0	0	0	0	0	0	0	0	0	0	0	0	0	0	0	0	0	0	0	0.544208	0.372284	0.118605	0.0865841	0.0902556	0.127641	0.155629	0.203916	0.228161	0.250909
ORANGE-LAB_180_2.f750dat	Blood Red	8.9	0.77	11.56	8.13	acidic	0	0	0	0	0	0	0	0	0	0	0	0	0	0	0	0	0	0	0	0	0	0	0	0	0	0	0	0	0	0	0	0	0	0.433086	0.309677	0.134611	0.113748	0.093767	0.122341	0.151056	0.209626	0.232927	0.249825
ORANGE-LAB_186_1.f750dat	Mosambi	11.5	1.06	10.85	10.44	mix	0	0	0	0	0	0	0	0	0	0	0	0	0	0	0	0	0	0	0	0	0	0	0	0	0	0	0	0	0	0	0	0	0	0	0.179569	0.249494	0.181945	0.145197	0.165391	0.180095	0.235242	0.255017	0.27501
ORANGE-LAB_186_2.f750dat	Mosambi	12	1.08	11.11	10.92	mix	0	0	0	0	0	0	0	0	0	0	0	0	0	0	0	0	0	0	0	0	0	0	0	0	0	0	0	0	0	0	0	0	0	0	0.0816239	0.112554	0.0951256	0.106462	0.132185	0.149362	0.208109	0.231781	0.253158
ORANGE-LAB_187_1.f750dat	Mosambi	11.2	0.65	17.23	10.55	mix	0	0	0	0	0	0	0	0	0	0	0	0	0	0	0	0	0	0	0	0	0	0	0	0	0	0	0	0	0	0	0	0	0	1.08954	0.633582	0.0962875	0.0729508	0.0769832	0.133495	0.173769	0.214281	0.235633	0.254355
ORANGE-LAB_187_2.f750dat	Mosambi	11.6	0.82	14.15	10.78	mix	0	0	0	0	0	0	0	0	0	0	0	0	0	0	0	0	0	0	0	0	0	0	0	0	0	0	0	0	0	0	0	0	0	0	0.14726	0.195479	0.140064	0.13145	0.167391	0.17977	0.222373	0.238765	0.258937
ORANGE-LAB_188_1.f750dat	Mosambi	12	0.97	12.37	11.03	mix	0	0	0	0	0	0	0	0	0	0	0	0	0	0	0	0	0	0	0	0	0	0	0	0	0	0	0	0	0	0	0	0	0	0.170965	0.0910855	0.0079301	0.0153992	0.0373165	0.0889731	0.130186	0.186958	0.215503	0.2376
ORANGE-LAB_188_2.f750dat	Mosambi	12	0.99	12.12	11.01	mix	0	0	0	0	0	0	0	0	0	0	0	0	0	0	0	0	0	0	0	0	0	0	0	0	0	0	0	0	0	0	0	0	0.171577	0.0392763	-0.0525164	-0.0590421	-0.0251774	0.0252201	0.0835639	0.125901	0.172922	0.207613	0.231772
ORANGE-LAB_189_1.f750dat	Mosambi	11.1	0.58	19.14	10.52	mix	0	0	0	0	0	0	0	0	0	0	0	0	0	0	0	0	0	0	0	0	0	0	0	0	0	0	0	0	0	0	0	0	1.06917	0.468369	0.0719831	0.0142683	0.0325402	0.0512413	0.0843891	0.13381	0.189384	0.217095	0.239319
ORANGE-LAB_189_2.f750dat	Mosambi	10.4	0.79	13.16	9.61	mix	0	0	0	0	0	0	0	0	0	0	0	0	0	0	0	0	0	0	0	0	0	0	0	0	0	0	0	0	0	0	0	0	0	0.445062	0.31946	0.111721	0.0748969	0.0811615	0.125336	0.145912	0.201998	0.228001	0.248895
ORANGE-LAB_190_1.f750dat	Mosambi	10.6	0.87	12.18	9.73	mix	0	0	0	0	0	0	0	0	0	0	0	0	0	0	0	0	0	0	0	0	0	0	0	0	0	0	0	0	0	0	0	0	0	0	0.121083	0.158867	0.110151	0.103329	0.141589	0.16492	0.205738	0.235856	0.254134
ORANGE-LAB_190_2.f750dat	Mosambi	11.4	0.86	13.26	10.54	mix	0	0	0	0	0	0	0	0	0	0	0	0	0	0	0	0	0	0	0	0	0	0	0	0	0	0	0	0	0	0	0	0	0	0	0.124396	0.165112	0.116555	0.106736	0.140271	0.165721	0.21681	0.236838	0.255202
ORANGE-LAB_191_1.f750dat	Mosambi	11	1.12	9.82	9.88	mix	0	0	0	0	0	0	0	0	0	0	0	0	0	0	0	0	0	0	0	0	0	0	0	0	0	0	0	0	0	0	0	0	0	0	0.704167	0.753927	0.303089	0.204129	0.233824	0.224455	0.254396	0.261455	0.266437
ORANGE-LAB_191_2.f750dat	Mosambi	11.5	0.85	13.53	10.65	mix	0	0	0	0	0	0	0	0	0	0	0	0	0	0	0	0	0	0	0	0	0	0	0	0	0	0	0	0	0	0	0	0	0	0	0.13108	0.197243	0.151629	0.110735	0.140359	0.172571	0.219451	0.23272	0.249553
ORANGE-LAB_192_1.f750dat	Mosambi	11.2	0.86	13.02	10.34	mix	0	0	0	0	0	0	0	0	0	0	0	0	0	0	0	0	0	0	0	0	0	0	0	0	0	0	0	0	0	0	0	0	0	0.711599	0.472179	0.121825	0.0728297	0.0840143	0.137407	0.160655	0.206045	0.226824	0.251454
ORANGE-LAB_192_2.f750dat	Mosambi	11	0.79	13.92	10.21	mix	0	0	0	0	0	0	0	0	0	0	0	0	0	0	0	0	0	0	0	0	0	0	0	0	0	0	0	0	0	0	0	0	0	0	0.239259	0.329419	0.209443	0.123666	0.168905	0.192138	0.229832	0.241669	0.266688
ORANGE-LAB_11_1.f750dat	Blood Red	8.7	0.86	10.12	7.84	sweet	0	0	0	0	0	0	0	0	0	0	0	0	0	0	0	0	0	0	0	0	0	0	0	0	0	0	0	0	0	0	0	0	0.0206986	-0.114092	-0.141379	-0.105025	-0.0668214	-0.0239536	0.0330713	0.0865912	0.146919	0.17929	0.203132
ORANGE-LAB_11_2.f750dat	Blood Red	7.4	0.84	8.81	6.56	mix	0	0	0	0	0	0	0	0	0	0	0	0	0	0	0	0	0	0	0	0	0	0	0	0	0	0	0	0	0	0	0	0	0	0	0	0.348672	0.559354	0.329976	0.289567	0.249274	0.25808	0.268953	0.278899
ORANGE-LAB_12_1.f750dat	Blood Red	7.3	0.59	12.37	6.71	mix	0	0	0	0	0	0	0	0	0	0	0	0	0	0	0	0	0	0	0	0	0	0	0	0	0	0	0	0	0	0	0	0	0	0	0.0417324	0.0766595	0.0735053	0.0701633	0.120435	0.152718	0.189268	0.2102	0.232954
ORANGE-LAB_12_2.f750dat	Blood Red	9	0.83	10.84	8.17	sweet	0	0	0	0	0	0	0	0	0	0	0	0	0	0	0	0	0	0	0	0	0	0	0	0	0	0	0	0	0	0	0	0	0	0	0	0	0.108293	0.276983	0.260701	0.241834	0.282434	0.274379	0.28939
ORANGE-LAB_13_1.f750dat	Blood Red	9	0.88	10.23	8.12	sweet	0	0	0	0	0	0	0	0	0	0	0	0	0	0	0	0	0	0	0	0	0	0	0	0	0	0	0	0	0	0	0	0	0	0	0.188628	0.27408	0.201839	0.137781	0.1497	0.179083	0.221219	0.231469	0.250972
ORANGE-LAB_13_2.f750dat	Blood Red	8.4	0.95	8.84	7.45	mix	0	0	0	0	0	0	0	0	0	0	0	0	0	0	0	0	0	0	0	0	0	0	0	0	0	0	0	0	0	0	0	0	0	0	0	0.610443	0.861017	0.284272	0.259174	0.228793	0.285241	0.277483	0.28276
ORANGE-LAB_14_1.f750dat	Blood Red	7.9	0.92	8.59	6.98	sweet	0	0	0	0	0	0	0	0	0	0	0	0	0	0	0	0	0	0	0	0	0	0	0	0	0	0	0	0	0	0	0	0	0.205045	0.143155	0.00196321	-0.0475786	-0.0293574	-0.00643859	0.0552081	0.110797	0.161036	0.189562	0.214713
ORANGE-LAB_14_2.f750dat	Blood Red	9.5	0.88	10.8	8.62	mix	0	0	0	0	0	0	0	0	0	0	0	0	0	0	0	0	0	0	0	0	0	0	0	0	0	0	0	0	0	0	0	0	0	0	0	0	0.199401	0.479943	0.360368	0.282874	0.292754	0.283797	0.304935
ORANGE-LAB_15_1.f750dat	Blood Red	9.2	0.91	10.11	8.29	sweet	0	0	0	0	0	0	0	0	0	0	0	0	0	0	0	0	0	0	0	0	0	0	0	0	0	0	0	0	0	0	0	0	0	0	0.4899	0.55265	0.254176	0.164927	0.188555	0.198808	0.232929	0.242553	0.261842
ORANGE-LAB_15_2.f750dat	Blood Red	8.4	0.78	10.77	7.62	sweet	0	0	0	0	0	0	0	0	0	0	0	0	0	0	0	0	0	0	0	0	0	0	0	0	0	0	0	0	0	0	0	0	0	0	0	0.251105	0.398674	0.235562	0.234257	0.226986	0.232452	0.244584	0.262671
ORANGE-LAB_81_1.f750dat	Blood Red	10.4	1.3	8	9.1	sweet	0	0	0	0	0	0	0	0	0	0	0	0	0	0	0	0	0	0	0	0	0	0	0	0	0	0	0	0	0	0	0	0	0.179417	0.0481287	-0.0501678	-0.0586287	-0.0320793	0.00190385	0.0566642	0.102666	0.155483	0.187772	0.212202
ORANGE-LAB_81_2.f750dat	Blood Red	9.8	1.27	7.72	8.53	mix	0	0	0	0	0	0	0	0	0	0	0	0	0	0	0	0	0	0	0	0	0	0	0	0	0	0	0	0	0	0	0	0	0	0	0.178332	0.222989	0.137549	0.115491	0.149478	0.174289	0.218056	0.232674	0.241965
ORANGE-LAB_82_1.f750dat	Blood Red	10.6	1.17	9.06	9.43	sweet	0	0	0	0	0	0	0	0	0	0	0	0	0	0	0	0	0	0	0	0	0	0	0	0	0	0	0	0	0	0	0	0	0	0	0.10331	0.160565	0.13284	0.106137	0.129278	0.146502	0.19905	0.229434	0.247056
ORANGE-LAB_82_2.f750dat	Blood Red	10.9	1.31	8.32	9.59	sweet	0	0	0	0	0	0	0	0	0	0	0	0	0	0	0	0	0	0	0	0	0	0	0	0	0	0	0	0	0	0	0	0	0	0.255969	0.186986	0.0835537	0.0708647	0.0660243	0.0952969	0.125424	0.184486	0.210371	0.233616
ORANGE-LAB_83_1.f750dat	Blood Red	10.1	1.3	7.77	8.8	sweet	0	0	0	0	0	0	0	0	0	0	0	0	0	0	0	0	0	0	0	0	0	0	0	0	0	0	0	0	0	0	0	0	0	0.511753	0.3405	0.102831	0.0777293	0.0787504	0.114585	0.139671	0.193438	0.210174	0.234767
ORANGE-LAB_83_2.f750dat	Blood Red	10.4	1.15	9.04	9.25	sweet	0	0	0	0	0	0	0	0	0	0	0	0	0	0	0	0	0	0	0	0	0	0	0	0	0	0	0	0	0	0	0	0	0	0	0.707962	0.927944	0.553782	0.29265	0.266691	0.220546	0.252252	0.255872	0.273765
ORANGE-LAB_84_1.f750dat	Blood Red	10.5	0.91	11.54	9.59	sweet	0	0	0	0	0	0	0	0	0	0	0	0	0	0	0	0	0	0	0	0	0	0	0	0	0	0	0	0	0	0	0	0	0	0.393835	0.242846	0.0443402	0.0205742	0.0317661	0.0945929	0.13474	0.184698	0.208586	0.228884
ORANGE-LAB_84_2.f750dat	Blood Red	10.7	1.06	10.09	9.64	sweet	0	0	0	0	0	0	0	0	0	0	0	0	0	0	0	0	0	0	0	0	0	0	0	0	0	0	0	0	0	0	0	0	0	0	0.0935198	0.123578	0.0797967	0.0734596	0.131354	0.152304	0.195653	0.215264	0.236095
ORANGE-LAB_85_1.f750dat	Blood Red	9.2	1.42	6.48	7.78	mix	0	0	0	0	0	0	0	0	0	0	0	0	0	0	0	0	0	0	0	0	0	0	0	0	0	0	0	0	0	0	0	0	0	0	0.108128	0.127005	0.0703414	0.0731196	0.125086	0.149274	0.193884	0.214006	0.238657
ORANGE-LAB_85_2.f750dat	Blood Red	9.3	1.5	6.2	7.8	mix	0	0	0	0	0	0	0	0	0	0	0	0	0	0	0	0	0	0	0	0	0	0	0	0	0	0	0	0	0	0	0	0	0	0.71496	0.424603	0.0705474	0.0514173	0.0597036	0.100268	0.135709	0.178377	0.199208	0.225387
ORANGE-LAB_41_1.f750dat	Mosambi	9	0.4	22.5	8.6	sweet	0	0	0	0	0	0	0	0	0	0	0	0	0	0	0	0	0	0	0	0	0	0	0	0	0	0	0	0	0	0	0	0	0	0.412421	0.267712	0.060344	0.0376183	0.0565043	0.0965121	0.126534	0.179598	0.204071	0.22786
ORANGE-LAB_41_2.f750dat	Mosambi	9.2	0.42	21.9	8.78	sweet	0	0	0	0	0	0	0	0	0	0	0	0	0	0	0	0	0	0	0	0	0	0	0	0	0	0	0	0	0	0	0	0	0	0	0	0.233366	0.381656	0.243141	0.230153	0.231666	0.264146	0.257235	0.270001
ORANGE-LAB_42_1.f750dat	Mosambi	9.5	0.51	18.63	8.99	sweet	0	0	0	0	0	0	0	0	0	0	0	0	0	0	0	0	0	0	0	0	0	0	0	0	0	0	0	0	0	0	0	0	0	0.527842	0.305949	0.0438526	0.0435441	0.0676605	0.105453	0.143446	0.196585	0.212192	0.229865
ORANGE-LAB_42_2.f750dat	Mosambi	9.1	0.51	17.84	8.59	sweet	0	0	0	0	0	0	0	0	0	0	0	0	0	0	0	0	0	0	0	0	0	0	0	0	0	0	0	0	0	0	0	0	0	0	0.176899	0.254481	0.183066	0.128539	0.156918	0.167858	0.2117	0.226359	0.250429
ORANGE-LAB_43_1.f750dat	Mosambi	9	0.48	18.75	8.52	sweet	0	0	0	0	0	0	0	0	0	0	0	0	0	0	0	0	0	0	0	0	0	0	0	0	0	0	0	0	0	0	0	0	0	0	0.255943	0.321	0.193224	0.145378	0.171809	0.179413	0.216687	0.240363	0.252812
ORANGE-LAB_43_2.f750dat	Mosambi	9.4	0.46	20.43	8.94	sweet	0	0	0	0	0	0	0	0	0	0	0	0	0	0	0	0	0	0	0	0	0	0	0	0	0	0	0	0	0	0	0	0	0	0.710402	0.429564	0.0767551	0.0558191	0.0659273	0.0949594	0.131326	0.184388	0.212893	0.235449
ORANGE-LAB_44_1.f750dat	Mosambi	9.9	0.51	19.41	9.39	sweet	0	0	0	0	0	0	0	0	0	0	0	0	0	0	0	0	0	0	0	0	0	0	0	0	0	0	0	0	0	0	0	0	-0.0165586	-0.114822	-0.160369	-0.138356	-0.0832798	-0.0240611	0.0318036	0.0848775	0.140759	0.178173	0.203315
ORANGE-LAB_44_2.f750dat	Mosambi	10.2	0.59	17.29	9.61	sweet	0	0	0	0	0	0	0	0	0	0	0	0	0	0	0	0	0	0	0	0	0	0	0	0	0	0	0	0	0	0	0	0	0	0	0.168586	0.194059	0.103137	0.0962631	0.136725	0.151602	0.198217	0.220834	0.241607
ORANGE-LAB_45_1.f750dat	Mosambi	9.1	0.52	17.5	8.58	sweet	0	0	0	0	0	0	0	0	0	0	0	0	0	0	0	0	0	0	0	0	0	0	0	0	0	0	0	0	0	0	0	0	0	0.15147	0.073708	0.00779492	0.0218967	0.0338664	0.0798265	0.120999	0.168997	0.199405	0.218897
ORANGE-LAB_45_2.f750dat	Mosambi	9	0.49	18.37	8.51	sweet	0	0	0	0	0	0	0	0	0	0	0	0	0	0	0	0	0	0	0	0	0	0	0	0	0	0	0	0	0	0	0	0	0	0	0.722101	0.804328	0.358814	0.218229	0.203502	0.19317	0.243424	0.252037	0.265837
ORANGE-LAB_111_1.f750dat	Mosambi	11	0.73	15.07	10.27	sweet	0	0	0	0	0	0	0	0	0	0	0	0	0	0	0	0	0	0	0	0	0	0	0	0	0	0	0	0	0	0	0	0	0.17178	0.0567019	-0.0560949	-0.0574369	-0.0122817	0.0171443	0.0653926	0.115507	0.17767	0.204003	0.223398
ORANGE-LAB_111_2.f750dat	Mosambi	12	0.49	24.49	11.51	sweet	0	0	0	0	0	0	0	0	0	0	0	0	0	0	0	0	0	0	0	0	0	0	0	0	0	0	0	0	0	0	0	0	0	0.235047	0.151331	0.048859	0.0468241	0.0559333	0.101602	0.138843	0.182366	0.212616	0.233937
ORANGE-LAB_112_1.f750dat	Mosambi	11	0.52	21.15	10.48	sweet	0	0	0	0	0	0	0	0	0	0	0	0	0	0	0	0	0	0	0	0	0	0	0	0	0	0	0	0	0	0	0	-0.0266449	-0.124963	-0.186215	-0.175801	-0.132818	-0.0839805	-0.0273457	0.0404335	0.10062	0.156348	0.186054	0.212324
ORANGE-LAB_112_2.f750dat	Mosambi	12.1	0.49	24.69	11.61	sweet	0	0	0	0	0	0	0	0	0	0	0	0	0	0	0	0	0	0	0	0	0	0	0	0	0	0	0	0	0	0	0	0	0	0	0.262617	0.278348	0.125088	0.122714	0.156134	0.183536	0.222633	0.237927	0.257333
ORANGE-LAB_113_1.f750dat	Mosambi	10.2	0.67	15.22	9.53	sweet	0	0	0	0	0	0	0	0	0	0	0	0	0	0	0	0	0	0	0	0	0	0	0	0	0	0	0	0	0	0	0	0	0	0.206427	0.129272	0.0262714	0.0253839	0.0533289	0.098976	0.142067	0.194771	0.218112	0.235652
ORANGE-LAB_113_2.f750dat	Mosambi	11.5	0.74	15.54	10.76	sweet	0	0	0	0	0	0	0	0	0	0	0	0	0	0	0	0	0	0	0	0	0	0	0	0	0	0	0	0	0	0	0	0	0	0	0.823026	0.84386	0.303187	0.210941	0.211313	0.222271	0.247995	0.26346	0.284492
ORANGE-LAB_114_1.f750dat	Mosambi	11.1	0.65	17.08	10.45	sweet	0	0	0	0	0	0	0	0	0	0	0	0	0	0	0	0	0	0	0	0	0	0	0	0	0	0	0	0	0	0	0	0	0	0	0.379571	0.452402	0.252504	0.194055	0.208176	0.208177	0.248095	0.265012	0.276228
ORANGE-LAB_114_2.f750dat	Mosambi	11.2	0.69	16.23	10.51	sweet	0	0	0	0	0	0	0	0	0	0	0	0	0	0	0	0	0	0	0	0	0	0	0	0	0	0	0	0	0	0	0	0	0	0	0.189774	0.255667	0.189643	0.168096	0.179581	0.201078	0.236884	0.239506	0.266208
ORANGE-LAB_115_1.f750dat	Mosambi	11.8	0.59	20	11.21	sweet	0	0	0	0	0	0	0	0	0	0	0	0	0	0	0	0	0	0	0	0	0	0	0	0	0	0	0	0	0	0	0	0	0	0.322042	0.217679	0.0742653	0.05848	0.0599038	0.107008	0.150396	0.196162	0.220007	0.240461
ORANGE-LAB_115_2.f750dat	Mosambi	11.3	0.59	19.15	10.71	sweet	0	0	0	0	0	0	0	0	0	0	0	0	0	0	0	0	0	0	0	0	0	0	0	0	0	0	0	0	0	0	0	0	0	1.05908	0.6429	0.173043	0.150402	0.0908942	0.126452	0.159303	0.20644	0.231993	0.253016
ORANGE-LAB_141_1.f750dat	Succari	12.7	0.2	63.5	12.5	sweet	0	0	0	0	0	0	0	0	0	0	0	0	0	0	0	0	0	0	0	0	0	0	0	0	0	0	0	0	0	0	0	0	0	0.239391	0.175171	0.0553829	0.0297232	0.0540501	0.120383	0.151915	0.201276	0.225713	0.247469
ORANGE-LAB_141_2.f750dat	Succari	12.8	0.22	58.18	12.58	sweet	0	0	0	0	0	0	0	0	0	0	0	0	0	0	0	0	0	0	0	0	0	0	0	0	0	0	0	0	0	0	0	0	0	0	0	0.239295	0.370225	0.202756	0.21404	0.225021	0.265513	0.269775	0.282861
ORANGE-LAB_142_1.f750dat	Succari	11.4	0.19	60	11.21	sweet	0	0	0	0	0	0	0	0	0	0	0	0	0	0	0	0	0	0	0	0	0	0	0	0	0	0	0	0	0	0	0	0	0	1.46369	0.899099	0.171516	0.108639	0.106714	0.143383	0.177667	0.221108	0.246139	0.261268
ORANGE-LAB_142_2.f750dat	Succari	11.2	0.2	56	11	sweet	0	0	0	0	0	0	0	0	0	0	0	0	0	0	0	0	0	0	0	0	0	0	0	0	0	0	0	0	0	0	0	0	0	0	0.512406	0.57495	0.290145	0.230844	0.213562	0.214609	0.255418	0.266297	0.285137
ORANGE-LAB_143_1.f750dat	Succari	13.1	0.2	65.5	12.9	sweet	0	0	0	0	0	0	0	0	0	0	0	0	0	0	0	0	0	0	0	0	0	0	0	0	0	0	0	0	0	0	0	0	0.0432489	-0.0565743	-0.0815484	-0.0514925	-0.0154509	0.0220682	0.0706544	0.126266	0.182441	0.210947	0.233663
ORANGE-LAB_143_2.f750dat	Succari	12.7	0.22	57.73	12.48	sweet	0	0	0	0	0	0	0	0	0	0	0	0	0	0	0	0	0	0	0	0	0	0	0	0	0	0	0	0	0	0	0	0	0	0.750683	0.446722	0.0853716	0.0792946	0.0948393	0.134944	0.157281	0.210628	0.230503	0.250331
ORANGE-LAB_144_1.f750dat	Succari	9.6	0.22	43.64	9.38	sweet	0	0	0	0	0	0	0	0	0	0	0	0	0	0	0	0	0	0	0	0	0	0	0	0	0	0	0	0	0	0	0	0	0	0	0.320598	0.438228	0.295398	0.198221	0.210417	0.214778	0.238855	0.263201	0.275575
ORANGE-LAB_144_2.f750dat	Succari	9.6	0.19	50.53	9.41	sweet	0	0	0	0	0	0	0	0	0	0	0	0	0	0	0	0	0	0	0	0	0	0	0	0	0	0	0	0	0	0	0	0	0	0	1.14989	1.09129	0.288809	0.223721	0.220665	0.220696	0.251366	0.261989	0.280106
ORANGE-LAB_156_1.f750dat	Succari	12.1	0.22	55	11.88	sweet	0	0	0	0	0	0	0	0	0	0	0	0	0	0	0	0	0	0	0	0	0	0	0	0	0	0	0	0	0	0	0	0	0	0	0.265107	0.324115	0.18347	0.13666	0.172872	0.188588	0.219176	0.245435	0.261902
ORANGE-LAB_156_2.f750dat	Succari	12.1	0.22	55	11.88	sweet	0	0	0	0	0	0	0	0	0	0	0	0	0	0	0	0	0	0	0	0	0	0	0	0	0	0	0	0	0	0	0	0	0	0	0.204702	0.246215	0.144752	0.127986	0.161329	0.181158	0.227003	0.239116	0.256663
ORANGE-LAB_157_1.f750dat	Succari	10.5	0.2	52.5	10.3	sweet	0	0	0	0	0	0	0	0	0	0	0	0	0	0	0	0	0	0	0	0	0	0	0	0	0	0	0	0	0	0	0	0	1.66294	0.592572	0.0250302	-0.0189788	0.000690164	0.0436525	0.101471	0.139303	0.185929	0.211654	0.238972
ORANGE-LAB_157_2.f750dat	Succari	11.1	0.33	33.64	10.77	sweet	0	0	0	0	0	0	0	0	0	0	0	0	0	0	0	0	0	0	0	0	0	0	0	0	0	0	0	0	0	0	0	0	0	0.739536	0.506274	0.143784	0.0805455	0.0815427	0.129321	0.165338	0.207357	0.231104	0.250793
ORANGE-LAB_158_1.f750dat	Succari	12.6	0.14	90	12.46	mix	0	0	0	0	0	0	0	0	0	0	0	0	0	0	0	0	0	0	0	0	0	0	0	0	0	0	0	0	0	0	0	0	0.138916	0.00244258	-0.0753861	-0.0650273	-0.0253658	0.0181226	0.0700457	0.115085	0.169219	0.201444	0.226015
ORANGE-LAB_158_2.f750dat	Succari	10.6	0.17	62.35	10.43	sweet	0	0	0	0	0	0	0	0	0	0	0	0	0	0	0	0	0	0	0	0	0	0	0	0	0	0	0	0	0	0	0	0	0	0	0.190015	0.271253	0.198824	0.14229	0.15169	0.17077	0.222166	0.246574	0.265385
ORANGE-LAB_159_1.f750dat	Succari	11.2	0.2	56	11	sweet	0	0	0	0	0	0	0	0	0	0	0	0	0	0	0	0	0	0	0	0	0	0	0	0	0	0	0	0	0	0	0	0	0	0	0.266566	0.349708	0.23756	0.185344	0.181622	0.190295	0.239755	0.25631	0.270708
ORANGE-LAB_159_2.f750dat	Succari	10.7	0.22	48.64	10.48	sweet	0	0	0	0	0	0	0	0	0	0	0	0	0	0	0	0	0	0	0	0	0	0	0	0	0	0	0	0	0	0	0	0	0	0	0.226785	0.300259	0.210145	0.165934	0.156231	0.187158	0.225551	0.245636	0.267945
ORANGE-LAB_160_1.f750dat	Succari	10.9	0.17	64.12	10.73	sweet	0	0	0	0	0	0	0	0	0	0	0	0	0	0	0	0	0	0	0	0	0	0	0	0	0	0	0	0	0	0	0	0	0	0	0.165432	0.214562	0.137266	0.107112	0.137551	0.163965	0.219276	0.244787	0.258495
ORANGE-LAB_160_2.f750dat	Succari	10.7	0.17	62.94	10.53	sweet	0	0	0	0	0	0	0	0	0	0	0	0	0	0	0	0	0	0	0	0	0	0	0	0	0	0	0	0	0	0	0	0	0	0	0.252325	0.312528	0.181902	0.134611	0.167612	0.197604	0.228336	0.246642	0.265671
ORANGE-LAB_166_1.f750dat	Succari	10.7	0.15	71.33	10.55	mix	0	0	0	0	0	0	0	0	0	0	0	0	0	0	0	0	0	0	0	0	0	0	0	0	0	0	0	0	0	0	0	0	0	0.659123	0.38594	0.0797315	0.0794268	0.0796996	0.123706	0.156964	0.210299	0.227837	0.248576
ORANGE-LAB_166_2.f750dat	Succari	10.7	0.18	59.44	10.52	sweet	0	0	0	0	0	0	0	0	0	0	0	0	0	0	0	0	0	0	0	0	0	0	0	0	0	0	0	0	0	0	0	0	0	0.738248	0.493407	0.136552	0.0968549	0.10848	0.13466	0.160185	0.206336	0.232357	0.253346
[truncated: 264 more columns]
